# Supplementary material for: N7–SSPP Confers Drought Tolerance in Arabidopsis
Source: Int J Mol Sci. 2026 Mar 13;27(6):2651. doi: 10.3390/ijms27062651 (PMC13027292; doi:10.3390/ijms27062651)
Supplement: Supplementary file 1 [file ijms-27-02651-s001.zip]

Archive with 5 entries (4 files):
- Supplementary files/
- Supplementary files/Supplementary Figure S1.pdf
- Supplementary files/Supplementary Figure S2.pdf
- Supplementary files/Supplementary Figure S3.pdf
- Supplementary files/Supplementary Table S1.xlsx
