# Supplementary material for: N7–SSPP Confers Drought Tolerance in Arabidopsis
Source: Int J Mol Sci. 2026 Mar 13;27(6):2651. doi: 10.3390/ijms27062651 (PMC13027292; doi:10.3390/ijms27062651)
Supplement: Supplementary file 1 [file ijms-27-02651-s001.zip › Supplementary files/Supplementary Table S1.xlsx]

## Sheet: Sheet1
		Supplementary Table S1
		Primers for quantitative RT-PCR
		Gene	Primers	Sequence (5' to 3')	Primer efficiencies	Amplicon size
		Tip41-Like	rtTIP41-like-F	GTATGAAGATGAACTGGCTGACAAT	0.9646	106 bp
			rtTIP41-like-R	ATCAACTCTCAGCCAAAATCGCAAG
		SSPP	rtSSPP-F	TGTGATGGAGGATCAGTGCCAGA	0.9633	112 bp
			rtSSPP-R	GGAAGCCTCTGGACCTCCATGG
		FSD1	rtFSD1-F	ATCTCCTCCCTGCTTTCAACAAC	0.9636	297 bp
			rtFSD1-R	CCCAGACATCAATGGTAAGCAAT
		CAT2	rtCAT2-F	TCACTTGTGCTGACTTTCTCCGA	0.9528	253 bp
			rtCAT2-R	TCTTGGATGTGAGATTTTGGGTT
		APX1	rtAPX1-F	GGACGATGCCACAAGGATAGG	0.9606	168 bp
			rtAPX1-R	GACCAAAGGACGGAAAACAGG
		AtSARK	rtAtSARK-F	TCCATCGACCAGCTAAGCAGCCT	0.9949	72 bp
			rtAtSARK-R	AGCAGGGAAGGGCCCAGACA
			Tip41-like
			SSPP
			FSD1
			CAT2
			APX1
			AtSARK
